# Supplementary material for: Primary Skull Base Chondrosarcomas: A Systematic Review
Source: Cancers (Basel). 2021 Nov 26;13(23):5960. doi: 10.3390/cancers13235960 (PMC8656924; doi:10.3390/cancers13235960)
Supplement: Supplementary file 1 [file cancers-13-05960-s001.zip › Table S1.xlsx]

## Sheet: Studies
Study	Authors - Year	Level of evidence	Patients	Age	Location	Compression or Invasion	Histology	Symptoms	Cranial Nerves Deficit	Tumor Size	Biopsy	Extent of Tumor Resection	Surgical Approach	Transient Surgical Complications	Persistent Surgical Complications	Radiotherapy	Severe Radiotherapy Complications	Recurrence	PFS	OS	Alive
			No./	years	No. patients (percentage)	No. patients (percentage)	WHO Grade	No. patients (percentage)	No. patients (percentage)	Volume	No. patients (percentage)	No. patients (percentage)	No. patients (percentage)	No. patients (percentage)	No. patients (percentage)	Type, Mean Dose	No. patients (percentage)	No. patients (percentage)	months	months	No. patients (percentage)
			Female	median			No. patients			Median (range)						No. patients (percentage) /			median	median
				(range)			(percentage)									Mean Dose			(range)	(range)
1	Sen et al. – 1989 [21]	IV	9 /	N/A	C 7 (77.8%)	CS 6 (66.7%)	Low 9 (100%)	N/A	N/A	46 cc	0 (0%)	GTR 5 (55.5%)	FT 4 (44.4%)	0 (0%)	0 (0%)	EBRT 3 (33.3%)	N/A	3 (33.3%)	12	12	9 (100%)
			N/A	(20-72)	PB 4 (44.4%)	SS 3 (33.3%)						PR 4 (44.4%)	ST-IT 4 (44.4%)			60 Gy			(3 – 48)	(3 – 96)
					O 2 (22.2%)	ES 2 (22.2%)							SF 1 (11.1%)			Proton 1 (11.1%)
					IF 1 (11.1%)	RP 1 (11.1%)							ST 1 (11.1%)			68.4 GyB
					M 1 (11.1%)
					P/S 1 (11.1%)
2	Bourgouin et al. – 1992 [22]	IV	5 /	30	PB 4 (80%)	CS 2 (40%)	Low 5 (100%)	D 4 (80%)	III 1 (20%)	N/A	0 (0%)	PR 5 (100%)	ST 5 (100%)	0 (0%)	0 (0%)	EBRT 5 (100%)	N/A	0 (0%)	36	36	5 (100%)
			2 (40%)	(18-46)	CPA 3 (60%)			MD 4 (80%)	IV 1 (20%)										(3 – 84)	(3 – 84)
					S/P 2 (40%)			At 1 (20%)	VI 5 (100%)
					C 1 (20%)			DA 1 (20%)	VII 2 (40%)
					IF 1 (20%)			DP 1 (20%)	Multiple 3 (60%)
					SB 1 (20%)			HP 1 (20%)
3	Morimoto et al. – 1992 [23]	IV	6 /	29	P/S 3 (50%)	ICA 4 (66.7%)	I 1 (16.7%)	D 2 (33.3%)	V 2 (33.3%)	N/A	0 (0%)	GTR 4 (66.7%)	FT 2 (33.3%)	CSF-L 1 (16.7%)	CNP 1 (16.7%)	EBRT 2 (33.3%)	N/A	0 (0%)	36	36	6 (100%)
			3 (50%)	(21-39)	C 1 (16.7%)	CS 2 (33.3%)	II 3 (50%)	VD 2 (33.3%)	VI 2 (33.3%)			PR 2 (33.3%)	BF 1 (16.7%)			62.5 Gy			(8 – 240)	(8 – 240)
					EB 1 (16.7%)	BS 1 (16.7%)		Pt 2 (33.3%)	VIII-XII 1 (16.7%)				SO 1 (16.7%)
					JF 1 (16.7%)	NC 1 (16.7%)		An 1 (16.7%)	Multiple 2 (33.3%)				ST 1 (16.7%)
					O 1 (16.7%)			HL 1 (16.7%)					ST-IT 1 (16.7%)
					PB 1 (16.7%)			MD 1 (16./%)
4	Urie et al. – 1992 [24]	IV	11 /	33	SB 7 (63.7%)	0 (0%)	Low 7 (63.6%)	N/A	N/A	40 cc	2 (18.2%)	N/A	N/A	0 (0%)	0 (0%)	EBRT 7 (63.6%)	CNP 5 (45.5%)	1 (9.1%)	69	71	10 (90.9%)
			5 (45.5%)	(22-56)	OB 4 (36.4%)		Intermediate 4 (36.3%)									17.2 Gy (6.5-27)			(10 – 103)	(40 – 103)
																Proton 11 (100%)
																69.7 GyB
5	Stapleton et al. – 1993 [25]	IV	8 /	31.5	M 6 (75%)	TL 2 (25%)	Low 6 (75%)	VD 6 (75%)	III 4 (50%)	N/A	0 (0%)	GTR 5 (62.5%)	LF 6 (75%)	CSF-L 1 (12.5%)	0 (0%)	EBRT 3 (37.5%)	N/A	6 (75%)	21	71	5 (62.5%)
			4 (50%)	(24-62)	O 5 (62.5%)	BS 1 (12.5%)	Intermediate 2 (25%)	HA 5 (62.5%)	V 1 (12.5%)			PR 3 (37.5%)	FTOZ 2 (25%)			59 Gy (58-60)			(6 – 108)	(12 – 120)
					SB 4 (50%)			MD 3 (37.5%)	VI 3 (37.5%)
					C 3 (37.5%)			NO 3 (37.5%)	VII 1 (12.5%)
					PB 3 (37.5%)			D 2 (25%)	IX 1 (12.5%)
					EB 2 (25%)			FP/M 2 (25%)	X 1 (12.5%)
					P/S 2 (25%)			HL 1 (12.5%)	XII 1 (12.5%)
								HP 1 (12.5%)	Multiple 4 (50%)
6	Watters et al. – 1995 [26]	IV	8 /	44.5	PB 4 (50%)	NC 1 (12.5%)	Low 8 (100%)	DP 7 (87.5%)	V 3 (37.5%)	N/A	1 (12.5 %)	GTR 7 (100%)	ST 3 (37.5%)	0 (0%)	CNP 4 (50%)	EBRT 5 (62.5%)	N/A	3 (37.5%)	54	60	6 (75%)
			N/A	(27-66)	PC 2 (25%)			FP/M 6 (75%)	VII 5 (62.5%)				ST-IT 2 (25%)						(12 – 180)	(12 – 180)
					JF 1 (12.5%)			D 4 (59%)	IX-XII 6 (75%)				IT 1 (12.5%)
					SP 1 (12.5%)			HA 2 (25%)	Multiple 7 (87.5%)				SO 1 (12.5%)
								Ot 2 (25%)
7	Korten et al. – 1998 [27]	IV	15 /	38	P/S 8 (53.3%)	CS 5 (33.3%)	I 7 (46.7%)	D 7 (46.7%)	III 1 (6.7%)	12 cc	3 (20%)	N/A	N/A	0 (0%)	CNP 1 (6.7%)	GK 1 (6.7%)	N/A	8 (53.3%)	12	36	13 (86.7%)
			6 (40%)	(18-72)	C 3 (20%)	SS 3 (20%)	II 6 (40%)	HA 4 (26.7%)	V 4 (26.7%)							Proton 2 (13.3%)			(4 – 120)	(12 – 228)
					PB 3 (20%)	BS 1 (6.7%)		HL 2 (13.3%)	VI 4 (26.7%)
					PC 3 (20%)			At 1 (6.7%)	VII 2 (13.3%)
					JF 1 (6.7%)			DA 1 (6.7%)	VIII-XI 1 (6.7%)
								FP/M 1 (6.7%)	Multiple 4 (26.7%)
								Ot 1 (6.7%)
								MD 1 (6.7%)
								VD 1 (6.7%)
8	Crockard et al. – 2001 [28]	IV	17 /	36	PB 12 (70.6%)	0 (0%)	Low 15 (88.2%)	FP/M 2 (11.8%)	II 2 (11.8%)	45 cc	2 (12%)	GTR 14 (93%)	Pt 7 41.2%)	CSF-L 2 (11.8%)	CNP 4 (23.5%)	EBRT 4 (23.5%)	0 (0%)	6 (35.3%)	N/A	111.6	N/A
			5 (29%)	(18-65)	C 2 (11.8%)				III 1 (5.9%)	(2-240)		SR 1 (7%)	LF 4 (23.5%)	BA 1 (6.7%)		GK 4 (23.5%)				(1 – 276)
					FM 1 (5.9%)				V 7 (41.2%)				ST 3 (17.6%)	WB 1 (6.7%)						5-year 93%
					M 1 (5.9%)				VI 11 (64.7%)				SF 2 (11.8%)							10-year 84%
					O 1 (5.9%)				VII 2 (11.8%)				SO 1 (5.9%)
									VIII 4 (23.5%)				ST-IT 1 (5.9%)
									IX 5 (29.4%)
									X 3 (17.6%)
									XII 2 (11.8%)
									Multiple 10 (58.8%)
9	Oghalai et al. – 2005 [29]	IV	33 /	N/A	PC 29 (88%)	0 (0%)	I 18 (72%)	D 16 (48.5%)	II 5 (15.1%)	N/A	5 (15.1%)	GTR 9 (32.1%)	FT 8 (27.6%)	Ap 2 (6.9%),	CNP 3 (6.8%)	EBRT 5 (15.2%)	CNP 1 (7.1%)	7 (24.1%)	36	92.4	28 (84.8%)
			N/A	(18-81)	C 1 (3%)		II 6 (24%)	HA 15 (45.4%)	III-IV-VI 16 (48.5%)			PR 19 (67.9%)	RS 4 (13.7%)	BA 1 (3.4%)	OM 1 (3.4%)	GK 7 (21.2%)	ORN 1 (7.1%)		(2 – 96)	(0.1 – 240)
					JF 1 (3%)		III 1 (4%)	HL 6 (18.2%)	V 5 (15.1%)				ST 4 (13.7%)	CNP 1 (3.4%)		IMRT 1 (3%)	S 1 (7.1%)			5-year 85%
					SB 1 (3%)			Ve 5 (15.1%)	VII 2 (6.1%)				BF 1 (3.4%)	CSF-L 1 (3%)		Proton 14 (42.4%)				10-year 77%
					P/S 1 (3%)			VD 5 (15.1%)	VIII 6 (18.2%)				LF 1 (3.4%)
					SB 1 (3%)			DP 3 (9.1%)	IX-X-XII 3 (9.1%)				TC 1 (3.4%)
									Multiple 19 (57.6%)				TJ 1 (3.4%)
													TO 1 (3.4%)
													TP 1 (3.4%)
													TSS 1 (3.4%)
10	Brackmann et al. – 2006 [30]	IV	8 /	43.5	PB 8 (100%)	CS 2 (25%)	Low 8 (100%)	T 6 (75%)	V 3 (37.5%)	N/A	0 (0%)	GTR 8 (100%)	TC 5 (62.5%)	CNP 5 (62.5%)	CNP 2 (25%)	EBRT 3 (37.5%)	0 (0%)	2 (25%)	27.5	135	7 (87.5%)
			4 (50%)	(31-63)	CPA 4 (50%)	ICA 2 (25%)		HL 5 (62.5%)	VI 2 (25%)				ST-IT 2 (25%)	CSF-L 1 (12.5%)		50 Gy (50-56)			(3 – 216)	(9 – 305)
					C 3 (37.5%)	NC 2 (25%)		HA 3 (37.5%)	VIII 5 (62.5%)				IT 1 (12.5%)	Me 1 (12.5%)
					FM 1 (12.5%)	BS 1 (12.5%)		D 2 (25%)	IX 3 (37.5%)
								DP 2 (25%)	X 4 (50%)
								FP/M 1 (12.5%)	XI 3 (37.5%)
								Ve 1 (12.5%)	XII 2 (25%)
									Multiple 6 (75%)
11	Tzortzidis et al – 2006 [4]	IV	47 /	46.6	PB 34 (74.5%)	CS 15 (31.9%), ICA 6 (12.8%)	Low 45 (95.7%)	N/A	N/A	N/A	0 (0%)	GTR 29 (61.7%)	ST-IT 18 (39.9%)	CNP 3 (6.4%)	CNP 2 (4.3%)	CK-GK 12 (68%)	0 (0%)	0 (0%)	3-year 83%	86	39 (83%)
			18 (48.9%)	(18-74)	C 13 (27.6%)		High 2 (4.3%)					STR 18 (38.3%)	SF 12 (25.5%)	HCP 2 (4.3%)		IMRT 3 (15.6%)			5-year 52%	(2-255)
													ST 10 (21.3%)	CSF-L 1 (2%)		Proton 3 (6.4%)			10-year 32%
													FOTZ 7 (14.9%)	DVT 1 (2%)
													FL 2 (4%)
12	Wanebo et al. – 2006 [31]	IV	20 /	42	C 6 (30%)	TL 1 (5%)	N/A	D 15 (75%)	V 2 (10%)	24.5 cc	0 (0%)	GTR 7 (35%)	FOTZ 13 (65%)	CSF-L 2 (10%)	Se 2 (10%)	CK 1 (5%)	0 (0%)	1 (5%)	60.5	62.5	17 (85%)
			12 (60%)	(23-73)	PB 4 (20%)			HA 5 (25%)	VI 10 (50%)	(5.2-65)		STR 13 (65%)	PTR 4 (20%)	BA 1 (5%)	A 1 (5%)	GK 2 (10%)			(8 – 300)	(8 – 300)
					PC 4 (20%)			VD 5 (25%)	VIII 2 (10%)				ST 3 (15%)	CNP 1 (5%)	CNP 1 (5%)	IMRT 3 (15%)				5-year 93%
					SB 3 (15%)			Pt 2 (10%)	IX-X 3 (15 %)				Ma 2 (10%)	Me 1 (5%)	ICH 1 (5%)	Proton 2 (10%)				10-year 71%
					P/S 2 (10%)			At 1 (5%)	XI 1 (5%)				RS 2 (10%)
					CPA 1 (5%)			DA 1 (5%)	XII 2 (10%)				TF 2 (10%)
					FM 1 (5%)			MD 1 (5%)	Multiple 4 (20%)
					EB 1 (5%)
					O 1 (5%)
13	Schultz-Ertner et al. – 2007 [32]	IV	54 /	46	SP 20 (37%)	0 (0%)	I 37 (68.5%)	N/A	N/A	20 cc	0 (0%)	PR 54 (100%)	N/A	0 (0%)	0 (0%)	Carbon 54 (100%) 60 GyE	CNP 1 (1.9%)	2 (3.7%)	3-year 96.2%	33	53 (98.1%)
			27 (50%)	(18-74)	P/S 18 (33.3%)		II 17 (31.5%)									EBRT 1 (1.9%)	HP 1 (1.9%)		4-year 89.8%	(3 – 84)
					EB 8 (14.8%)											45Gy				4-year 98.2%
					PB 5 (9.3%)
					C 3 (5.6%)
14	Samii et al. – 2008 [33]	IV	25 /	36	C 25 (100%)	CS 12 (50%)	I 9 (36%)	At 2 (8%)	III 2 (8%)	16.9 cc	0 (0%)	GTR 19 (48.7%)	ST 14 (35.9%)	CNP 9 (23.1%)	0 (0%)	EBRT 8 (32%)	0 (0%)	0 (0%)	N/A	88	23 (92%)
			7 (28%)	(18-60)	PB 21 (84%)	BS 10 (40%)	II 15 (60%)	FP/M 2 (8%)	V 2 (8%)	(2.6-51)		STR 20 (51.3%)	RS 13 (30.8%)	CSF-L 4 (10.3%)						(18 – 212)
					SB 14 (56%)	SS 4 (16%)	III 1 (4%)	DP 1 (4%)	VI 8 (32%)				PTR 10 (23%)	At 1 (2.6%)						5-year 95%
								T 1 (4%)	VII 1 (4%)				TE 6 (15.4%)	HL 1 (2.6%)						10-year 95%
									VIII 4 (16%)				IT 3 (7.7%)	MD 1 (2.6%)
									X 3 (12%)				ST 2 (5.2%)	VD 1 (2.6%)
													BF 1 (2.6%)
													TO 1 (2.6%)
													SF 1 (2.6%)
													FL 1 (2.6%)
15	Sanna et al. – 2008 [34]	IV	5 /	54	JF 5 (100%)	0 (0%)	I 4 (80%)	DA 4 (80%)	V 1 (20%)	N/A	0 (0%)	GTR 5 (100%)	IF 2 (40%)	N/A	HL 2 (100%)	Proton 1 (20%)	0 (0%)	0 (0%)	34	34	5 (100%)
			3 (60%)	(34-60)	CPA 1 (20%)		II 1 (20%)	DP 3 (60%)	IX 3 (60%)				POTS 2 (40%)						(23 – 42)	(23 – 42)
					PB 1 (20%)			T 3 (60%)	X 4 (80%)				TP 1 (20%)
								HL 2 (40%)	XI 1 (20%)
								Ve 2 (40%)	XII 1 (20%)
								FP/M 1 (20%)	Multiple 3 (60%)
16	Jiang et al. – 2013 [55]	IV	9 /	49	PC 5 (55.6%)	CS 2 (22.2%)	Low 5 (55.6%)	D 6 (66.7%)	VI 4 (44.4%)	6.88 cc	0 (0%)	N/A	N/A	0 (0%)	0 (0%)	CK 9 (100%)	HA 1 (11.1%)	2 (22.2%)	31.4	31.4	7 (77.8%)
			7 (77.8%)	(33-79)	C 2 (22.2%)		I 2 (22.2%)	HA 4 (44.4%)	VII 1 (11.1%)	(1.6-27.8)						GK 1 (11.1%)			(5.3 – 87.3)	(5.3 – 87.3)
					IF 1 (11.1%)		High 1 (11.1%)	FP/M 1 (11.1%)								IMRT 2 (22.2%)
							II 1 (11.1%)	Ve 1 (11.1%)
17	Sbaihat et al. – 2013 [36]	IV	13 /	44	JF 7 (53.8%)	ICA 1 (7.7%)	I 8 (61.5%)	D 6 (46.1%)	VI 6 (46.1%)	N/A	0 (0%)	GTR 13 (100%)	IF 9 (69.2%)	0 (0%)	CNP 5 (38.5%)	EBRT 7 (53.8%)	0 (0%)	2 (15.4%)	42	42	13 (100%)
			8 (53.8%)	(31-60)	PB 7 (53.8%)		II 4 (30.8%)	HL 5 (38.4%)	IX 3 (23.1%)				POTS 3 (23.1%)						(7 – 74)	(7 – 74)
					C 3 (23.1%)		III 1 (7.7%)	T 4 (30.7%)	X 3 (23.1%)				TP 2 (15.4%)
					SB 1 (7.7%)			DA 4 (30.7%)	XI 1 (7.7%)
								DP 3 (23.1%)	XII 1 (7.7%)
								Ve 3 (23.1%)	Multiple 3 (23.1%)
								HA 2 (15.4%)
18	Mesquita Filho et al. – 2014 [37]	IV	5 /	61	PB 5 (100%)	BS 2 (40%)	I 2 (405)	DA 2 (40%)	VI 1 (20%)	N/A	0 (0%)	GTR 2 (40%)	EN 5 (100%)	0 (0%)	0 (0%)	IMRT 1 (20%)	0 (0%)	0 (0%)	10	10	5 (100%)
			4 (80%)	(40-66)	CPA 5 (100%)	Cer 2 (40%)	II 1 (20%)	DP 2 (40%)				STR 3 (60%)				66 Gy			(3 – 33)	(3 – 33)
					C 4 (80%)	ICA 2 (40%)	III 2 (40%)	At 1 (20%)								Proton 4 (80%)
					JF 2 (40%)	JV 1 (20%)		D 1 (20%)
						RP 1 (20%)		HA 1 (20%)
								Pt 1 (20%)
								T 1 (20%)
								Ve 1 (20%)
19	Uhl et al. – 2014 [38]	IV	79 /	39	N/A	N/A	I 51 (64.6%)	D 37 (46.8%)	Multiple 58 (73.4%)	60.5 cc	12 (15%)	N/A	N/A	0 (0%)	0 (0%)	Carbon 79 (100%)	N/A	35 (44.3%)	3-year 95.9%	3-year 97.5%	N/A
			40 (50.6%)	(18-81)			II 20 (25.3%)	HA 31 (39.2%)								60 GyE			5-year 88%	5-year 97.5%
							III 1 (1.3%)	Ve 16 (20.3%)											10-year 88%	10-year 91.5%
								HL 11 (13.9%)
20	Kano et al. – 2015 [13]	IV	46 /	43	PC 15 (32.6%)	CS 12 (26.1%)	N/A	N/A	II 7 (15.2%)	8 cc	10 (21.7%)	N/A	N/A	0 (0%)	0 (0%)	GK 46 (100%)	S 2 (4.3%)	10 (22%)	3-year 88%	3-year 98%	38 (83%)
			26 (57%)	(18-75)	C 7 (15.2%)				III 10 (21.7%)	(0.9-28.2)						15 Gy	CNP 1 (2.2%)		5-year 85%	5-year 89%
					SB 6 (13%)				IV 3 (6.5%)							(10.5-20)			10-year 81%	10-year 75%
					FM 1 (2.2%)				V 16 (34.8%)
									VI 23 (50%)
									VII 8 (17.4%)
									VIII 10 (21.7%)
									IX 4 (8.7%)
									X 5 (10.9%)
									XI 5 (10.9%)
									XII 6 (13%)
21	Weber et al. – 2015 [39]	IV	77 /	39	N/A	OA 42 (54.5%)	Low 73 (94.8%)	MD 4 (5.2%)	III 18 (23.4%)	25.9 cc	0 (0%)	N/A	N/A	CSF-L 4 (8.7%)	IS 4 (8.7%)	Proton 77 (100%)	HL 3 (3.9%)	6 (7.8%)	28.4	69.2	72 (93.5%)
			42 (54.5%)	(18-70)		BS 33 (42.9%)	High 4 (5.2%)	VD 4 (5.2%)	IV 4 (5.2%)					CNP 4 (8.7%)	ICH 1 (2.2%)	70 GyE (64-76)	RN 2.6%)		(11.7 – 140.8)	(4.6 – 190.8)
								DA 1 (1.35)	V 15 (19.5%)						S 1 (2.2%)		CNP 1 (1.3%)			8-year 93.5%
									VI 33 (42.9%)
									VII 16 (20.8%)
									VIII 7 (9.1%)
									IX 5 (6.5%)
									X 6 (7.8%)
									XI 2 (2.6%)
									XII 9 (11.7%)
									Multiple 20 (26%)
22	Carlson et al. – 2016 [40]	IV	55 /	42	PB 55 (100%)	CS 38 (81%)	I 30 (55%)	HA 30 (55%)	V 14 (26%)	3.5 cc	0 (0%)	GTR 12 (21.8%)	FTOZ/PTR 31 (56.4%)	CNP 5 (9%)	CNP 6 (7.8%)	EBRT 11 (24.4%)	N/A	9 (16%)	1-year 97%	74.2	53 (96.4%)
			31 (56%)	(18-74)	C 44 (94%)	TL 31 (66%)	II 22 (40%)	D 27 (49%)	VI 27 (49%)	(1.2-9.1)		STR 43 (78.2%)	EN 8 (14.5%)	CSF-L 3 (5%)	ICA injury 1 (2%)	IMRT 12 (26.7%)			3-year 89%	(1 – 282.3)
					IF 10 (21%)		III 2 (4%)	NS 7 (12.7%)	VII 1 (2%)				TC 3 (5.5%)	Ap 1 (2%)		Proton 22 (48.9%)			5-year 70%
									X 7 (13%)				IF 1 (1.8%)						10-year 56%
									XII 8 (15%)				RS 1 (1.8%)
23	Feuvret et al. – 2016 [41]	IV	159 /	40	PB 69 (43.4%)	TL 103 (64.7%)	I 77 (48.5%)	NS 42 (26.4%)	II 10 (6.3%)	N/A	13 (8.2%)	GTR 13 (8.2%)	N/A	0 (0%)	ICH 1 (2%)	EBRT 131 (82.4%)	HP 21 (13.2%)	6 (3.7%)	39.1	77	143 (89.9%)
			87 (54.7%)	(18-83)	PC 24 (15.1%)	BS 65 (40.8%)	II 82 (51.5%)	HP 21 (13.2%)	III 16 (10.1%)			STR 133 (83.6%)				34.2Gy	HL 8 (5%)		(5.3 – 77)	(2 – 214)
					SB 14 (8.8%)	OA 62 (39%)			IV 4 (2.5%)							Proton 159 (100%)	RN 5 (3.1%)		5-year 93.2%	5-year 94.9%
					C 13 (8.2%)	CS 39 (24.5%)			V 45 (28.3%)							36.6 GyE (16.2-70.2)	ML 4 (2.5%)		10-year 84.2%	10-year 87%
					EB 6 (3.8%)				VI 42 (26.4%)								BS-G 1 (0.6%)
					OB 4 (2.5%)				VII 29 (18.2%)								CNP 1 (0.6%)
									VIII 33 (20.7%)								S 1 (0.6%)
									IX 7 (4.4%)
									X 8 (5%)
									XI 8 (5%)
									XII 12 (7.5%)
24	Shin et al. – 2016 [42]	IV	7 /	39	JF 7 (100%)	CS 7 (100%)	N/A	D 6 (85.7%)	VI 6 (85.7%)	16.7 cc	0 (0%)	GTR 6 (85.7%)	EN 7 (100%)	CNP 3 (42.8%)	0 (0%)	GK 1 (14.3%)	0 (0%)	0 (0%)	25	25	7 (100%)
			3 (42.9%)	(32-77)	PB 7 (100%)	ICA 7 (100%)		T 2 (28.6%)	XII 1 (14.3%)			STR 1 (14.3%)		CSF-L 1 (14.3%)					(18 – 48)	(18 – 48)
					C 5 (71.4%)	SS 2 (28.6%)		At 1 (14.3%)
					CPA 3 (42.9%)
25	Hasegawa et al. – 2017 [16]	IV	19 /	39	C 17 (89.5%)	CS 13 (68.4%)	I 2 (10.5%)	D 13 (68.4%)	I 1 (5.3%)	15.7 cc	0 (0%)	GTR 15 (78.9%)	EN 19 (100%)	CNP 3 (15.8%)	0 (0%)	GK 4 (21.1%)	0 (0%)	1 (5.3%)	28	28	N/A
			9 (47.4%)	(25-82)	PB 15 (78.9%)	BS 3 (15.8%)	II 16 (84.2%)	At 2 (10.5%)	II 2 (10.5%)	(1.4-88.4)		STR 2 (10.5%)		CSF-L 1 (5.3%)					(7 – 62)	(7 – 62)
					JF 13 (68.4%)	ES 3 (15.8%)	III 1 (5.3%)	HA 2 (10.5%)	III 1 (5.3%)			PR 2 (10.5%)
					CPA 4 (21%)	SS 3 (15.8%)		T 2 (10.5%)	V 1 (5.3%)
					OB 4 (21%)	TL 2 (10.5%)		VD 2 (10.5%)	VI 12 (63.2%)
					P/S 4 (21%)	RP 1 (5.3%)		An 1 (5.3%)	XII 1 (5.3%)
					EB 3 (15.8%)			FP/M 1 (5.3%)	Multiple 3 (15.8%)
					SB 3 (15.8%)
					O 2 (10.5%)
26	Raza et al. – 2017 [43]	IV	37 /	46	PC 23 (62.2%)	CS 14 (38%)	I 9 (23%)	HP 3 (8%)	N/A	N/A	0 (0%)	GTR 23 (62%)	EN 9 (24%)	CSF-L 2 (5%)	ICH 1 (2%)	GK 1 (2.7%)	HP 3 (8%)	12 (32%)	67	67	29 (78.4%)
			25 (68%)	(18-82)	IF 8 (21.6%)	ES 12 (32%)	II 23 (63%)					STR 14 (38%)	FTOZ 9 (24%)			IMRT 18 (48.6%)	HL 2 (5%)		(13 – 248)	(13 – 248)
					SB 8 (21.6%)	NC 11 (29.7%)	III 5 (14%)						TF 8 (22%)			66 Gy (60-70)	ORN 1 (2%)
					EB 4 (10.8%)	SS 10 (27%)							TP 8 (22%)			Proton 18 (48.6%)
					OB 4 (10.8%)	MS 8 (21.6%)							ST 4 (11%)
					PB 4 (10.8%)	RP 6 (16.2%)							IT 4 (11%)
					O 2 (5.4%)								RS 1 (2%)
27	Li et al. – 2018 [44]	IV	106 /	34	PB 15 (14.2%)	CS 62 (58.5%)	I 66 (62.35)	HA 49 (46.2%)	III 28 (26.4%)	4.3 cc	32 (30.2%)	GTR 43 (40.6%)	FTOZ 30 (28.9%)	CNP 24 (22.6%)	ICH 2 (1.9%)	GK 10 (9.4%)	N/A	38 (37.3%)	23.5	47.8	81 (76.4%)
			44 (41.5%)	(18-67)	PC 14 (13.2%)	BS 45 (42.5%)	II 22 (20.8%)	D 38 (35.8%)	V 25 (23.6%)	(1.5-9.7)		STR 31 (29.2%)	TP 20 (18.9%)	Me 7 (6.6%)		28.4 Gy (26-31.1)			(1.2 – 72.4)	(0.7 – 156.4)
					IF 6 (5.7%)	SS 25 (23.6%)		VD 32 (30.2%)	VI 38 (35.8%)				TSS 14 (13.2%)	CSF-L 5 (4.7%)		LINAC 34 (32.1%)			1-year 85.9%	1-year 93.1%
					O 6 (5.7%)	ES 13 (12.3%)		MD 14 (13.2%)					IT 11 (10.4%)			56.5Gy (50.4-63.5)			5-year 57.7%	5-year 72.8%
						NC 10 (9.4%)							FL 8 (7.5%)			Proton 1 (0.9%)			10-year 46%	10-year 64%
						FS 4 (3.8%)							SF 5 (4.7%)			13.7 GyE (12-15)
						RP 4 (3.8%)							RS 3 (2.8%)
						MS 2 (1.9%)
28	Simon et al. – 2018 [45]	IV	47 /	47	PC 34 (72%)	ICA 27 (57%)	I 1 (2.1%)	D 20 (43%)	0 (0%)	3.6 cc	0 (0%)	GTR 16 (34%)	EN 24 (51%)	CSF-L 6 (13%)	CNP 9 (19%)	Proton 23 (49%)	HL 20 (42.6%)	9 (19%)	51	91	43 (91.5%
			24 (51%)	(18-85)			II 46 (97.9%)	HA 12 (26%)		(15-70)		STR 31 (66%)	PTR 10 (21%)	Me 4 (9%)	HL 7 (14.9%)	70 GyE (66-71)	HP 5 (18%)		(9 – 142)	(7 – 182)
								NO 8 (17%)					RS 6 (13%)		PE 1 (2%)		RN 5 (18%)		5-year 84.3%	5-year 95.2%
													IT 3 (6%)				CNP 3 (11%)		10-year 74.6%	10-year 95.2%
													TC 2 (4%)				VD 3 (11%)
29	Weber et al. – 2018 [46]	IV	251 /	42	N/A	BS (54%)	N/A	N/A	N/A	N/A	0 (0%)	N/A	N/A	0 (0%)	0 (0%)	Proton 251 (100%)	HP 93 (37.1%)	15 (6%)	N/A	87.3	25 (10%)
			142 (56.6%)	N/A		OA 115 (46.4%)										70 GyE (62-76)	HL 20 (8%)			7-year 93.6%
																	RN 11 (4.4%)
																	ORN 5 (2%)
																	IS 2 (0.8%)
																	ICH 1 (0.4%)
30	Holtzman et al. – 2018 [15]	IV	43 /	49	C 39 (91%)	OA 35 (81.4%)	I 19 (44%)	D 21 (49%)	V 9 (21%)	18 cc	7 (16%)	N/A	N/A	HL 3 (7%)	ICH 2 (5%)	Proton 43 (100%)	RN 2 (4.3%)	7 (16.3%)	N/A	44.4	3 (6.4%)
			25 (58%)	(23-80)	SB 37 (68%)	CS 32 (74%)	II 22 (51%)	HA 13 (30%)						CSF-L 1 (2%)	PE 1 (2%)	73.8 GyE (64.5-74.4)				(8.4 – 121.2)
					PB 34 (79%)	BS 29 (67%)	III 2 (5%)	FP/M 4 (9%)												4-year 95%
					P/S 22 (51%)			T 3 (7%)
					EB 6 (14%)			DP 2 (%)
								HL 2 (5%)
								NO 2 (5%)
								HP 2 (5%)
								Pt 2 (5%)
								DA 1 (2%)
								MD 1 (2%)
31	Zhang et al. – 2019 [47]	IV	10 /	47	PB 10 (100%)	0 (0%)	N/A	FP/M 6 (60%)	VII 5 (50%)	3.4 cc	0 (0%)	GTR 2 (20%)	N/A	0 (0%)	0 (0%)	EBRT 5 (50%)	0(0%)	0 (0%)	28.8	28.8	10 (100%)
			7 (70%)	(27-77)				HL 4 (40%)		(1.6-5.7)		STR 8 (80%)							(6 – 78)	(6 – 78)
								HA 1 (10%)
								Ot 1 (10%)
								Ve 1 (10%)
32	Venteicher et al. – 2020 [48]	IV	41 /	51	N/A	N/A	I 16 (39%)	N/A	N/A	N/A	0 (0%)	GTR 25 (61%)	EN 41 (100%)	0 (0%)	0 (0%)	EBRT 7 (17.1%)	N/A	12 (29.3%)	23	36	36 (87.8%)
			26 (63.4%)	N/A			II 21 (61%)					STR 16 (39%)				Proton 11 (26.8%)			1-year 94.2%	1-year 97.4%
																70 GyE			3-year 82.4%	3-year 89.6%
																			5-year 67.5%	5-year 80.2%
																			10-year 60.2%	10-year 80.2%
33	Hasegawa et al. – 2021 [17]	IV	32 /	47	PC 21 (66%)	CS 4 (13%)	I 16 (50%)	D 10 (31%)	I 2 (6%)	3.5 cc	0 (0%)	GTR 11 (34%)	N/A	0 (0%)	0 (0%)	GK 3 (9.4%)	HP 3 (9.4%)	8 (25%)	48	105	29 (90.6%)
			17 (53%)	(18-76)	EB 7 (22%)		II 16 (50%)	DA 2 (6%)	II 2 (6%)	(10-66)		STR 21 (66%)				Proton 11 (34.4%)	BE 2 (6.2%)		(16 – 225)	(9 – 376)
					SB 4 (12.5%)			DP 2 (6%)	III-IV 3 (9%)								HL 2 (6.2%)			5-year 100%
								FP/M 2 (6%)	V 2 (6%)								CNP 1 (3.1%)			10-year 95%
								HL 2 (6%)	VI 11 (34%)								IS 1 (3.1%)
								VD 2 (6%)	VII 2 (6%)								Meningioma 1 (3.1%)
								Ve 2 (6%)	VIII 2 (6%)
								An 1 (3%)	IX-X 2 (6%)
								Pt 1 (3%)	XII 2 (6%)
								Ns 2 (6%)

## Sheet: Abbreviations
	Abbreviations: An, Anosmia; Ap, Aphasia; At, Ataxia; BA, Brain Abscess; BE, Brain Edema; BF, Bifrontal approach; BS, Brainstem; BS-G, Brainstem Glioma; C, Clivus; Cat, Cataract; Cer, Cerebellum; CK, Cyber Knife; CNP, Cranial Nerve Palsy; CPA, Cerebello-Pontine Angle; CS, Cavernous Sinus; CSF-L, Cerebrospinal Fluid Leak; D, Diplopia; DA, Dysarthria; DP, Dysphagia; DVT, Deep Venous Thrombosis; EB, …
