# Supplementary material for: Primary Skull Base Chondrosarcomas: A Systematic Review
Source: Cancers (Basel). 2021 Nov 26;13(23):5960. doi: 10.3390/cancers13235960 (PMC8656924; doi:10.3390/cancers13235960)
Supplement: Supplementary file 1 [file cancers-13-05960-s001.zip › Table S2.xlsx]

## Sheet: Sheet2
		Table S2. Risk of bias assessments for included studies.
		Joanna Briggs Institute Checklist for Case Series – Criteria
		1. Were there clear criteria for inclusion in the case series?
		2. Was the condition measured in a standard, reliable way for all participants included in the case series?
		3. Were valid methods used for identification of the condition for all participants included in the case series?
		4. Did the case series have consecutive inclusion of participants?
		5. Did the case series have complete inclusion of participants?
		6. Was there clear reporting of the demographics of the participants in the study?
		7. Was there clear reporting of clinical information of the participants?
		8. Were the outcomes or follow up results of cases clearly reported?
		9. Was there clear reporting of the presenting site(s)/clinic(s) demographic information?
		10. Was statistical analysis appropriate?
		Responses Options: Yes, No, Unclear, Not Applicable (NA)
		Quality Rating: Poor 0 – 3; Fair 4 – 7; Good 8 – 10
	Study	1	2	3	4	5	6	7	8	9	10	Rating
	Sen et al. – 1989 [21]	Yes	Yes	Yes	Yes	Yes	Yes	Yes	Yes	No	NA	8 – Good
	Bourgouin et al. – 1992 [22]	Yes	Yes	Yes	Yes	Yes	Yes	Yes	Yes	No	NA	8 – Good
	Morimoto et al. – 1992 [23]	Yes	Yes	Yes	Yes	Yes	Yes	Yes	Yes	Yes	NA	9 – Good
	Urie et al. – 1992 [24]	Yes	Yes	Yes	Yes	Yes	Yes	Yes	Yes	Yes	Yes	10 – Good
	Stapleton et al. – 1993 [25]	Yes	Yes	Yes	Yes	Yes	Yes	Yes	Yes	Yes	NA	9 – Good
	Watters et al. – 1995 [26]	Yes	Yes	Yes	Yes	Yes	No	Yes	Yes	Yes	NA	8 – Good
	Korten et al. – 1998 [27]	Yes	Yes	Yes	Yes	Yes	Yes	Yes	Yes	No	NA	8 – Good
	Crockard et al. – 2001 [28]	Yes	Yes	Yes	Yes	Yes	Yes	Yes	Yes	No	NA	8 – Good
	Oghalai et al. – 2005 [29]	Yes	Yes	Yes	Yes	Yes	No	Yes	Yes	No	Yes	8 – Good
	Brackmann et al. – 2006 [30]	Yes	Yes	Yes	Yes	Yes	Yes	Yes	Yes	No	NA	8 – Good
	Tzortzidis et al. – 2006 [4]	Yes	Yes	Yes	Yes	Yes	Yes	Yes	Yes	No	NA	8 – Good
	Wanebo et al. – 2006 [31]	Yes	Yes	Yes	Yes	Yes	Yes	Yes	Yes	No	NA	8 – Good
	Schulz-Ertner et al. – 2007 [32]	Yes	Yes	Yes	Yes	Yes	Yes	Yes	Yes	Yes	Yes	10 – Good
	Samii et al. – 2008 [33]	Yes	Yes	Yes	Yes	Yes	Yes	Yes	Yes	Yes	Yes	10 – Good
	Sanna et al. – 2008 [34]	Yes	Yes	Yes	Yes	Yes	Yes	Yes	Yes	No	NA	8 – Good
	Jiang et al. – 2013 [35]	Yes	Yes	Yes	Yes	Yes	Yes	Yes	Yes	No	NA	8 – Good
	Sbaihat et al. – 2013 [36]	Yes	Yes	Yes	Yes	Yes	Yes	Yes	Yes	No	NA	8 – Good
	Mesquita Filho et al. – 2014 [37]	Yes	Yes	Yes	Yes	Yes	Yes	Yes	Yes	No	NA	8 – Good
	Uhl et al. – 2014 [38]	Yes	Yes	Yes	Yes	Yes	Yes	Yes	Yes	Yes	Yes	10 – Good
	Kano et al. – 2015 [13]	Yes	Yes	Yes	Yes	Yes	Yes	Yes	Yes	Yes	Yes	10 – Good
	Weber et al. – 2015 [39]	Yes	Yes	Yes	Yes	Yes	Yes	Yes	Yes	Yes	Yes	10 – Good
	Carlson et al. – 2016 [40]	Yes	Yes	Yes	Yes	Yes	Yes	Yes	Yes	Yes	Yes	10 – Good
	Feuvret et al. – 2016 [41]	Yes	Yes	Yes	Yes	Yes	Yes	Yes	Yes	No	Yes	9 – Good
	Shin et al. – 2016 [42]	Yes	Yes	Yes	Yes	Yes	Yes	Yes	Yes	No	NA	8 – Good
	Hasegawa et al. – 2017 [16]	Yes	Yes	Yes	Yes	Yes	Yes	Yes	Yes	No	NA	8 – Good
	Raza et al. – 2017 [43]	Yes	Yes	Yes	Yes	Yes	Yes	Yes	Yes	Yes	Yes	10 – Good
	Li et al. – 2018 [44]	Yes	Yes	Yes	Yes	Yes	Yes	Yes	Yes	Yes	Yes	10 – Good
	Simon et al. – 2018 [45]	Yes	Yes	Yes	Yes	Yes	Yes	Yes	Yes	No	Yes	9 – Good
	Weber et al. – 2018 [46]	Yes	Yes	Yes	Yes	Yes	Yes	Yes	Yes	Yes	Yes	10 – Good
	Holtzman et al. – 2019 [15]	Yes	Yes	Yes	Yes	Yes	Yes	Yes	Yes	No	Yes	9 – Good
	Zhang et al. – 2019 [47]	Yes	Yes	Yes	Yes	Yes	Yes	Yes	Yes	Yes	NA	9 – Good
	Venteicher et al. – 2020 [48]	Yes	Yes	Yes	Yes	Yes	Yes	Yes	Yes	Yes	Yes	10 – Good
	Hasegawa et al. – 2021 [17]	Yes	Yes	Yes	Yes	Yes	Yes	Yes	Yes	No	Yes	9 – Good
